# Supplementary material for: Systemic Inflammation/Nutritional Status Scores Are Prognostic but Not Predictive in Metastatic Non-Small-Cell Lung Cancer Treated with First-Line Immune Checkpoint Inhibitors
Source: Int J Mol Sci. 2023 Feb 10;24(4):3618. doi: 10.3390/ijms24043618 (PMC9966997; doi:10.3390/ijms24043618)
Supplement: Supplementary file 1 [file ijms-24-03618-s001.zip]

Archive with 1 entries (1 files):
- ijms-2147741-supplementary.pdf
